# Supplementary material for: Three new country records from the genus Limnephilus Leach, 1815 (Trichoptera: Limnephilidae) from the Republic of Kosovo
Source: Biodivers Data J. 2014 Nov 18;(2):e4140. doi: 10.3897/BDJ.2.e4140 (PMC4266958; doi:10.3897/BDJ.2.e4140)
Supplement: XML Treatment for Limnephilus bipunctatus [file BDJ.2.e4140-treatment1.xml]

<!DOCTYPE tp:taxon-treatment
  PUBLIC "-//TaxonX//DTD Taxonomic Treatment Publishing DTD v0 20100105//EN" "tax-treatment-NSO.dtd">
<tp:taxon-treatment xmlns:tp="http://www.plazi.org/taxpub"><tp:treatment-meta><mixed-citation publication-type="journal"><person-group><name><surname>Ibrahimi</surname><given-names>Halil</given-names></name><name><surname>Gashi</surname><given-names>Agim</given-names></name><name><surname>Bilalli</surname><given-names>Astrit</given-names></name><name><surname>Musliu</surname><given-names>Milaim</given-names></name><name><surname>Grapci Kotori</surname><given-names>Linda</given-names></name><name><surname>Zhushi Etemi</surname><given-names>Ferdije</given-names></name></person-group><article-title>Three new country records from the genus <italic><tp:taxon-name><tp:taxon-name-part taxon-name-part-type="genus">Limnephilus</tp:taxon-name-part></tp:taxon-name></italic> Leach, 1815 (<tp:taxon-name><tp:taxon-name-part taxon-name-part-type="order">Trichoptera</tp:taxon-name-part></tp:taxon-name>: <tp:taxon-name><tp:taxon-name-part taxon-name-part-type="family">Limnephilidae</tp:taxon-name-part></tp:taxon-name>) from the Republic of Kosovo</article-title><source>Biodivers Data J</source><day>18</day><month>11</month><year>2014</year><volume>2014</volume><issue>2</issue><pub-id pub-id-type="doi">10.3897/BDJ.2.e4140</pub-id></mixed-citation></tp:treatment-meta><tp:nomenclature><tp:taxon-name><tp:taxon-name-part taxon-name-part-type="genus">Limnephilus</tp:taxon-name-part> <tp:taxon-name-part taxon-name-part-type="species">bipunctatus</tp:taxon-name-part><object-id xmlns:xlink="http://www.w3.org/1999/xlink" xlink:type="simple" object-id-type="Catalogue of Life">http://www.catalogueoflife.org/col/details/species/id/6873132</object-id><object-id xmlns:xlink="http://www.w3.org/1999/xlink" xlink:type="simple" object-id-type="GBIF">http://www.gbif.org/species/1442666</object-id></tp:taxon-name><tp:taxon-authority>Curtis, 1834</tp:taxon-authority></tp:nomenclature><tp:treatment-sec sec-type="materials"><title>Materials</title><list list-type="alpha-lower" list-content="occurrences"><list-item><p><bold>Type status:</bold> <named-content xmlns:xlink="http://www.w3.org/1999/xlink" content-type="dwc:typeStatus" xlink:type="simple">Other material</named-content>. <bold>Occurrence:</bold> recordedBy: <named-content xmlns:xlink="http://www.w3.org/1999/xlink" content-type="dwc:recordedBy" xlink:type="simple">Halil Ibrahimi; Fitesa Asllani Ibrahimi; Irsa Ibrahimi; Idlir Ibrahimi</named-content>; individualCount: <named-content xmlns:xlink="http://www.w3.org/1999/xlink" content-type="dwc:individualCount" xlink:type="simple">2</named-content>; sex: <named-content xmlns:xlink="http://www.w3.org/1999/xlink" content-type="dwc:sex" xlink:type="simple">1 male, 1 female</named-content>; lifeStage: <named-content xmlns:xlink="http://www.w3.org/1999/xlink" content-type="dwc:lifeStage" xlink:type="simple">adult</named-content>; <bold>Taxon:</bold> order: <named-content xmlns:xlink="http://www.w3.org/1999/xlink" content-type="dwc:order" xlink:type="simple"><tp:taxon-name><tp:taxon-name-part taxon-name-part-type="order">Trichoptera</tp:taxon-name-part></tp:taxon-name></named-content>; family: <named-content xmlns:xlink="http://www.w3.org/1999/xlink" content-type="dwc:family" xlink:type="simple"><tp:taxon-name><tp:taxon-name-part taxon-name-part-type="family">Limnephilidae</tp:taxon-name-part></tp:taxon-name></named-content>; genus: <named-content xmlns:xlink="http://www.w3.org/1999/xlink" content-type="dwc:genus" xlink:type="simple"><tp:taxon-name><tp:taxon-name-part taxon-name-part-type="genus">Limnephilus</tp:taxon-name-part></tp:taxon-name></named-content>; specificEpithet: <named-content xmlns:xlink="http://www.w3.org/1999/xlink" content-type="dwc:specificEpithet" xlink:type="simple"><italic>bipunctatus</italic></named-content>; <bold>Location:</bold> higherGeography: <named-content xmlns:xlink="http://www.w3.org/1999/xlink" content-type="dwc:higherGeography" xlink:type="simple">Europe</named-content>; country: <named-content xmlns:xlink="http://www.w3.org/1999/xlink" content-type="dwc:country" xlink:type="simple">Kosovo</named-content>; municipality: <named-content xmlns:xlink="http://www.w3.org/1999/xlink" content-type="dwc:municipality" xlink:type="simple">Mitrovicë</named-content>; locality: <named-content xmlns:xlink="http://www.w3.org/1999/xlink" content-type="dwc:locality" xlink:type="simple">Bajgorë area, entrance into the Kaçandoll village from Mitrovicë side</named-content>; verbatimLocality: <named-content xmlns:xlink="http://www.w3.org/1999/xlink" content-type="dwc:verbatimLocality" xlink:type="simple">Sidespring of the Kaçandoll River by the main road</named-content>; verbatimElevation: <named-content xmlns:xlink="http://www.w3.org/1999/xlink" content-type="dwc:verbatimElevation" xlink:type="simple">1262 m</named-content>; verbatimLatitude: <named-content xmlns:xlink="http://www.w3.org/1999/xlink" content-type="dwc:verbatimLatitude" xlink:type="simple">42.979°N</named-content>; verbatimLongitude: <named-content xmlns:xlink="http://www.w3.org/1999/xlink" content-type="dwc:verbatimLongitude" xlink:type="simple">21.0509°E</named-content>; <bold>Event:</bold> samplingProtocol: <named-content xmlns:xlink="http://www.w3.org/1999/xlink" content-type="dwc:samplingProtocol" xlink:type="simple">UV light trap</named-content>; eventDate: <named-content xmlns:xlink="http://www.w3.org/1999/xlink" content-type="dwc:eventDate" xlink:type="simple">2013-09-25</named-content>; fieldNotes: <named-content xmlns:xlink="http://www.w3.org/1999/xlink" content-type="dwc:fieldNotes" xlink:type="simple">collected with ultraviolet light over the white pan operating from dusk until the next morning</named-content>; eventRemarks: <named-content xmlns:xlink="http://www.w3.org/1999/xlink" content-type="dwc:eventRemarks" xlink:type="simple">Other species associated with <italic><tp:taxon-name><tp:taxon-name-part taxon-name-part-type="genus">Limnephilus</tp:taxon-name-part> <tp:taxon-name-part taxon-name-part-type="species">bipunctatus</tp:taxon-name-part></tp:taxon-name></italic> in this sample: <italic><tp:taxon-name><tp:taxon-name-part taxon-name-part-type="genus">Potamophylax</tp:taxon-name-part> <tp:taxon-name-part taxon-name-part-type="species">pallidus</tp:taxon-name-part></tp:taxon-name></italic> (Klapalek, 1899) (2 males, 1 female), <italic><tp:taxon-name><tp:taxon-name-part taxon-name-part-type="genus">Potamophylax</tp:taxon-name-part> <tp:taxon-name-part taxon-name-part-type="species">cingulatus</tp:taxon-name-part></tp:taxon-name></italic> (Stephens, 1837) (1 male, 3 females), <italic><tp:taxon-name><tp:taxon-name-part taxon-name-part-type="genus">Wormaldia</tp:taxon-name-part> <tp:taxon-name-part taxon-name-part-type="species">occipitalis</tp:taxon-name-part></tp:taxon-name></italic> (Pictet, 1834) (1 male), <italic><tp:taxon-name><tp:taxon-name-part taxon-name-part-type="genus">Chaetopteryx</tp:taxon-name-part> <tp:taxon-name-part taxon-name-part-type="species">bosniaca</tp:taxon-name-part></tp:taxon-name></italic> Marinkovic Gospodnetic, 1959 (2 males, 1 female)</named-content>; <bold>Record Level:</bold> institutionCode: <named-content xmlns:xlink="http://www.w3.org/1999/xlink" content-type="dwc:institutionCode" xlink:type="simple">University of Prishtina "Hasan Prishtina", Faculty of Mathematics and Natural Sciences, Department of Biology</named-content>; collectionCode: <named-content xmlns:xlink="http://www.w3.org/1999/xlink" content-type="dwc:collectionCode" xlink:type="simple">caddisflies</named-content></p></list-item><list-item><p><bold>Type status:</bold> <named-content xmlns:xlink="http://www.w3.org/1999/xlink" content-type="dwc:typeStatus" xlink:type="simple">Other material</named-content>. <bold>Occurrence:</bold> recordedBy: <named-content xmlns:xlink="http://www.w3.org/1999/xlink" content-type="dwc:recordedBy" xlink:type="simple">Astrit Bilallil</named-content>; individualCount: <named-content xmlns:xlink="http://www.w3.org/1999/xlink" content-type="dwc:individualCount" xlink:type="simple">2</named-content>; sex: <named-content xmlns:xlink="http://www.w3.org/1999/xlink" content-type="dwc:sex" xlink:type="simple">1 male, 1 female</named-content>; lifeStage: <named-content xmlns:xlink="http://www.w3.org/1999/xlink" content-type="dwc:lifeStage" xlink:type="simple">adult</named-content>; <bold>Taxon:</bold> order: <named-content xmlns:xlink="http://www.w3.org/1999/xlink" content-type="dwc:order" xlink:type="simple"><tp:taxon-name><tp:taxon-name-part taxon-name-part-type="order">Trichoptera</tp:taxon-name-part></tp:taxon-name></named-content>; family: <named-content xmlns:xlink="http://www.w3.org/1999/xlink" content-type="dwc:family" xlink:type="simple"><tp:taxon-name><tp:taxon-name-part taxon-name-part-type="family">Limnephilidae</tp:taxon-name-part></tp:taxon-name></named-content>; genus: <named-content xmlns:xlink="http://www.w3.org/1999/xlink" content-type="dwc:genus" xlink:type="simple"><tp:taxon-name><tp:taxon-name-part taxon-name-part-type="genus">Limnephilus</tp:taxon-name-part></tp:taxon-name></named-content>; specificEpithet: <named-content xmlns:xlink="http://www.w3.org/1999/xlink" content-type="dwc:specificEpithet" xlink:type="simple"><italic>bipunctatus</italic></named-content>; <bold>Location:</bold> higherGeography: <named-content xmlns:xlink="http://www.w3.org/1999/xlink" content-type="dwc:higherGeography" xlink:type="simple">Europe</named-content>; country: <named-content xmlns:xlink="http://www.w3.org/1999/xlink" content-type="dwc:country" xlink:type="simple">Kosovo</named-content>; municipality: <named-content xmlns:xlink="http://www.w3.org/1999/xlink" content-type="dwc:municipality" xlink:type="simple">Gllogoc</named-content>; verbatimLocality: <named-content xmlns:xlink="http://www.w3.org/1999/xlink" content-type="dwc:verbatimLocality" xlink:type="simple">Shtuticë village, Bilallaj street</named-content>; verbatimElevation: <named-content xmlns:xlink="http://www.w3.org/1999/xlink" content-type="dwc:verbatimElevation" xlink:type="simple">740 m</named-content>; verbatimLatitude: <named-content xmlns:xlink="http://www.w3.org/1999/xlink" content-type="dwc:verbatimLatitude" xlink:type="simple">N42°41'53"</named-content>; verbatimLongitude: <named-content xmlns:xlink="http://www.w3.org/1999/xlink" content-type="dwc:verbatimLongitude" xlink:type="simple">E20°51'43"</named-content>; <bold>Event:</bold> samplingProtocol: <named-content xmlns:xlink="http://www.w3.org/1999/xlink" content-type="dwc:samplingProtocol" xlink:type="simple">Normal light source</named-content>; eventDate: <named-content xmlns:xlink="http://www.w3.org/1999/xlink" content-type="dwc:eventDate" xlink:type="simple">2013-09-29</named-content>; fieldNotes: <named-content xmlns:xlink="http://www.w3.org/1999/xlink" content-type="dwc:fieldNotes" xlink:type="simple">collected from the outside walls of the house close to the normal light source</named-content>; eventRemarks: <named-content xmlns:xlink="http://www.w3.org/1999/xlink" content-type="dwc:eventRemarks" xlink:type="simple">Other species associated with <italic><tp:taxon-name><tp:taxon-name-part taxon-name-part-type="genus">Limnephilus</tp:taxon-name-part> <tp:taxon-name-part taxon-name-part-type="species">bipunctatus</tp:taxon-name-part></tp:taxon-name></italic> in these samples: 29.09.2013 <italic><tp:taxon-name><tp:taxon-name-part taxon-name-part-type="genus">Micropterna</tp:taxon-name-part> <tp:taxon-name-part taxon-name-part-type="species">nycterobia</tp:taxon-name-part></tp:taxon-name></italic> McLachlan, 1875 (1 female); 03.10.2013 <italic><tp:taxon-name><tp:taxon-name-part taxon-name-part-type="genus">Halesus</tp:taxon-name-part> <tp:taxon-name-part taxon-name-part-type="species">digitatus</tp:taxon-name-part></tp:taxon-name></italic> (von Paula Schrank, 1781) (1 male)</named-content>; <bold>Record Level:</bold> institutionCode: <named-content xmlns:xlink="http://www.w3.org/1999/xlink" content-type="dwc:institutionCode" xlink:type="simple">University of Prishtina "Hasan Prishtina", Faculty of Mathematics and Natural Sciences, Department of Biology</named-content>; collectionCode: <named-content xmlns:xlink="http://www.w3.org/1999/xlink" content-type="dwc:collectionCode" xlink:type="simple">caddisflies</named-content></p></list-item></list></tp:treatment-sec></tp:taxon-treatment>
